# Supplementary material for: A Simple and Sensitive RT-qPCR Technology for Rapid Detection of Porcine Reproductive and Respiratory Syndrome Virus
Source: Vet Sci. 2025 Jan 7;12(1):26. doi: 10.3390/vetsci12010026 (PMC11768678; doi:10.3390/vetsci12010026)
Supplement: Supplementary file 1 [file vetsci-12-00026-s001.zip]

Archive with 1 entries (1 files):
- vetsci-3294931-supplementary.pdf
